# Supplementary material for: Nitrergic neurons of the dorsal raphe nucleus encode information about stress duration
Source: PLoS One. 2017 Nov 10;12(11):e0187071. doi: 10.1371/journal.pone.0187071 (PMC5681257; doi:10.1371/journal.pone.0187071)
Supplement: S1 Fig — This data table shows the raw data that was used to determine significance. (XLSX) [file pone.0187071.s001.xlsx]

## Sheet: Neuron Counts
Rat Number	Rostral Dorsal	Rostral Ventral	Rostral Lateral Wing	Caudal Dorsal	Caudal Ventral	Caudal Lateral Wing
1	17	68	9	5	18	86
2	17	26	14	2	10	52
3	15	62	9	1	11	70
4	23	79	9	6	23	64
5	8	51	5	3	10	57
6	26	66	7	3	24	56
7	13	39	8	2	19	62
8	15	74	7	2	8	56
9	9	82	5	2	14	79
10
11	21	78	8	2	18	78
12	14	60	6	4	19	78
13	12	82	5	2	20	75
14	16	57	8	1	18	62
15	15	58	6	2	21	63
16	19	67	12	3	18	64
17	14	36	8	1	13	52
18	16	53	4	3	24	55
19	18	73	8	3	26	59
20	12	104	9	3	13	64
Control	16	57.2	9.2	3.4	14.4	65.8
1 hour	15.75	65.25	6.75	2.25	16.25	63.25
3 hour	15.6	67	6.6	2.2	19.2	71.2
6 hour	15.8	66.6	8.2	2.6	18.8	58.8

## Sheet: Optical Density
Rat Number	Rostral Dorsal	Rostral Ventral	Rostral Lateral Wing	Caudal Dorsal	Caudal Ventral	Caudal Lateral Wing
1	0.870545	0.909527	0.982151	1.0231	0.7569	1.697
2	1.38047	1.50098	0	0.549733	0.55355	1.8784
3	0.43484	1.14756	1.60828	1.1318	1.21535	1.6865
4	1.32709	1.76175	0.736258	0.655035	1.63344	1.6689
5	0.64424	1.40084	0.741449			1.17
6	0.98818	1.61242	1.69416	1.03092	0.8005	2.0157
7	1.15855	1.37129	1.25997	1.253	0.6191	2.0284
8	1.16384	1.49709	1.20798	0.82865	0.488	1.0482
9	0.992469	1.80412	0.5091	0.71037	0.8916	1.6254
10
11	1.26563	1.55241	0.8363	1.22208	1.67566	2.002
12	2.16076	1.80668	1.2519	0.57515	0.61714	1.9083
13	1.23225	1.8513	0.9708	0.88284	0.8907	1.6682
14	1.38658	1.6425	1.1742	2.10872	0.847	2.4132
15	1.82354	1.95706	1.5976	1.5693	1.6672	2.0971
16	1.32798	1.85938	0.7582	1.23939	1.35875	1.6291
17	0.75497	1.66416	1.1907	0.829903	1.28548	2.0005
18	1.98568	1.97018	1.7438	0.847607	1.28373	1.9643
19	1.34404	1.98252	0.9242	0.911665	1.2886	2.4885
20	2.40298	1.80044	1.7457	1.60732	1.20729	2.0101
Control	0.931437	1.34413	0.813628	0.839917	1.03981	1.62016
1 hour	1.07576	1.57123	1.1678	0.955735	0.6998	1.67942
3 hour	1.57375	1.76199	1.16616	1.27162	1.13954	2.01776
6 hour	1.56313	1.85534	1.27252	1.08718	1.28477	2.0185

## Sheet: Varicose Measurements
Rat Number	Rostral Dorsal	Rostral Ventral	Rostral Lateral Wing	Caudal Dorsal	Caudal Ventral	Caudal Lateral Wing
1	6.718	6.07662	5.848	9.13	7.03197
2		4.92709				11.6524
3		5.93661				8.43345
4	5.472	6.377	9.388		5.30157	8.57073
5		7.0054			6.93343	8.52129
6		2.70479			4.76491	5.76177
7		2.6215		9.028	4.74401	13.1547
8	7.485	9.69421	7.801	7.115	3.98915	7.01907
9		2.4066			4.08254	5.11563
10
11	7.586	3.12603		8.313	6.429	8.49977
12	4.033	4.366		6.366	3.18795	6.525
13		4.743	9.064		4.957	6.039
14		3.366	8.171		3.48441	5.048
15		4.879			4.2366	6.961
16	7.73	4.207	5.827	8.069	3.6437	9.11014
17	5.491	6.683	9.486		2.83056	11.83
18		5.77858		6.469	4.73435	10.37
19		4.953			6.58293	6.026
20		4.57933			5.00815	8.37576
Control	6.095	5.82933	7.618	9.13	6.16677	9.55219
1 hour	7.485	5.50648	7.801	8.0715	5.10788	8.61421
3 hour	5.8095	3.90026	8.6175	7.3395	4.51459	6.52794
6 hour	6.6105	5.30012	7.6565	7.269	4.40563	9.14238
