# Supplementary material for: Nitrergic neurons of the dorsal raphe nucleus encode information about stress duration
Source: PLoS One. 2017 Nov 10;12(11):e0187071. doi: 10.1371/journal.pone.0187071 (PMC5681257; doi:10.1371/journal.pone.0187071)
Supplement: S2 Fig — These graphs show the percentage difference for each animal compared to the mean of control animals. The six-hour animals show the most consistent differences across sub-regions, especially in the caudal ventromedial (cv) sub-region. (XLSX) [file pone.0187071.s002.xlsx]

## Sheet: Sheet1
animal	duration	rlw	rd	rv	clw	cd	cv		RLW	0	1	3	6
1	0	-3.43	-6.54	-32.33	4.74	-27.21	21.81		1	-3.43	69.42	-16.37	-24.18
2	0	58.13	48.21	11.67	15.94	-46.76	-34.55		2	58.13	26	25.19	19.07
3	0	-27.61	-53.32	-14.62	4.09	16.88	34.75		3	-27.61	20.8	-2.92	74.38
4	0	-27.09	42.48	31.07	3.01	57.09	-22.01		4	-27.09	-49.09	14.72	-7.58
5	0		-30.83	4.22	-27.79				5			59.76	74.57
6	1	69.42	6.09	19.96	24.41	-19.95	3.09		RD
7	1	26	24.38	2.02	25.2	-38.09	25.3		1	-6.54	6.09	35.88	42.57
8	1	20.8	24.95	11.38	-35.3	-51.2	-17.13		2	48.21	24.38	131.98	-18.95
9	1	-49.09	6.55	34.23	0.32	-10.84	-28.96		3	-53.32	24.95	32.3	113.18
11	3	-16.37	35.88	15.5	23.57	67.57	22.21		4	42.48	6.55	48.86	44.3
12	3	25.19	131.98	34.42	17.78	-38.29	-42.48		5	-30.83		95.78	157.99
13	3	-2.92	32.3	7.83	2.96	-10.93	-11.72		RV
14	3	14.72	48.86	13.21	48.95	-15.3	110.87		1	-32.33	19.96	15.5	38.34
15	3	59.76	95.78	45.6	29.43	66.72	56.93		2	11.67	2.02	34.42	23.81
16	6	-24.18	42.57	38.34	0.55	35.88	62.91		3	-14.62	11.38	7.83	46.58
17	6	19.07	-18.95	23.81	23.47	28.55	100.05		4	31.07	34.23	13.21	47.5
18	6	74.38	113.18	46.58	21.24	28.37	96.43		5	4.22		45.6	33.95
19	6	-7.58	44.3	47.5	53.59	28.86	148.85		CLW
20	6	74.57	157.99	33.95	24.06	20.73	101.01		1	4.74	24.41	23.57	0.55
									2	15.94	25.2	17.78	23.47
									3	4.09	-35.3	2.96	21.24
									4	3.01	0.32	48.95	53.59
									5	-27.79		29.43	24.06
									CD
									1	-27.21	-19.95	67.57	35.88
									2	-46.76	-38.09	-38.29	28.55
									3	16.88	-51.2	-10.93	28.37
									4	57.09	-10.84	-15.3	28.86
									5			66.72	20.73
									CV
									1	21.81	3.09	22.21	62.91
									2	-34.55	25.3	-42.48	100.05
									3	34.75	-17.13	-11.72	96.43
									4	-22.01	-28.96	110.87	148.85
									5			56.93	101.01
